# Supplementary material for: Phytochemical Investigation of Carex praecox Schreb. and ACE-Inhibitory Activity of Oligomer Stilbenes of the Plant
Source: Molecules. 2024 Jul 22;29(14):3427. doi: 10.3390/molecules29143427 (PMC11280411; doi:10.3390/molecules29143427)
Supplement: Supplementary file 1 [file molecules-29-03427-s001.zip]

Archive with 1 entries (1 files):
- molecules-3092299-supplementary.pdf
